# Supplementary material for: Whole Genome Characterization of Orthopoxvirus (OPV) Abatino, a Zoonotic Virus Representing a Putative Novel Clade of Old World Orthopoxviruses
Source: Viruses. 2018 Oct 6;10(10):546. doi: 10.3390/v10100546 (PMC6212904; doi:10.3390/v10100546)
Supplement: Supplementary file 1 [file viruses-10-00546-s001.zip]

Archive with 3 entries (3 files):
- SupplementaryTable1.xlsx
- SupplementaryTable2.xlsx
- SupplementaryTable3.xlsx
