# Supplementary material for: Whole Genome Characterization of Orthopoxvirus (OPV) Abatino, a Zoonotic Virus Representing a Putative Novel Clade of Old World Orthopoxviruses
Source: Viruses. 2018 Oct 6;10(10):546. doi: 10.3390/v10100546 (PMC6212904; doi:10.3390/v10100546)
Supplement: Supplementary file 1 [file viruses-10-00546-s001.zip › SupplementaryTable1.xlsx]

## Sheet: TableS1
	Table S1: OPV Genomes included in this study
	Species	Strain / Isolate	GenBank Acc.Numb	Abbreviation	Genome Length	Number of CDS
	Camelpox virus	0408151v	KP768318.1	CMLV-0408151v	202289	222
	Camelpox virus	M-96	AF438165.1	CMLV-M96	205719	211
	Cowpox virus	Austria 1999	HQ407377.1	CPXV-Austria1999	221512	212
	Cowpox virus	BeaBer04/1	KC813491.1	CPXV-BeaBer04-1	213325	213
	Cowpox virus	Brighton Red	AF482758.2	CPXV-BrightonRed	224499	233
	Cowpox virus	CatBer07/1	KC813502.1	CPXV-CatBer07-1	200528	205
	Cowpox virus	CatPot07/1	KC813506.1	CPXV-CatPot07-1	216271	215
	Cowpox virus	EleGri07/1	KC813507.1	CPXV-EleGri07-1	197324	203
	Cowpox virus	Finland_2000_MAN	HQ420893.1	CPXV-Finland2000	222105	213
	Cowpox virus	FM2292	LN864566.1	CPXV-FM2292	227639	295
	Cowpox virus	France_2001_Nancy	HQ420894.1	CPXV-Francy2001-Nancy	226424	213
	Cowpox virus	Ger/2007/Vole	LT896722.1	CPXV-Ger-2007-Vole	228276	293
	Cowpox virus	Ger 2010 MKY	LT896721.1	CPXV-Ger-2010-MKY	220958	276
	Cowpox virus	Ger/2015/Cat1	LT896724.1	CPXV-Ger-2015-Cat1	220621	280
	Cowpox virus	Germany 91-3	DQ437593.1	CPXV-Ger-91-3	228250	219
	Cowpox virus	Germany_1980_EP4	HQ420895.1	CPXV-Germany1980-EP4	225136	215
	Cowpox virus	Germany_1990_2	HQ420896.1	CPXV-Germany1990-2	220280	213
	Cowpox virus	Germany_1998_2	HQ420897.1	CPXV-Germany1998-2	224595	216
	Cowpox virus	Germany_2002_MKY	HQ420898.1	CPXV-Germany2002-MKY	222555	213
	Cowpox virus	GRI-90	X94355.2	CPXV-GRI90	223666	212
	Cowpox virus	HumAac09/1	KC813508.1	CPXV-HumAac09-1	214048	212
	Cowpox virus	HumGra07/1	KC813510.1	CPXV-HumGra07-1	221071	217
	Cowpox virus	HumGri07/1	KC813511.1	CPXV-HumGri07-1	209262	209
	Cowpox virus	HumLit08/1	KC813493.1	CPXV-HumLit08-1	215715	216
	Cowpox virus	HumLue09/1	KC813494.1	CPXV-HumLue09-1	213043	221
	Cowpox virus	HumMag07/1	KC813495.1	CPXV-HumMag07-1	217406	215
	Cowpox virus	HumPad07/1	KC813496.1	CPXV-HumPad07-1	200835	207
	Cowpox virus	MarLei07/1	KC813499.1	CPXV-MarLei07-1	212909	223
	Cowpox virus	MonKre08/4	KC813500.1	CPXV-MonKre08-4	197388	204
	Cowpox virus	Norway_1994_MAN	HQ420899.1	CPXV-Norway1994-MAN	220915	211
	Cowpox virus	RatAac09/1	KC813501.1	CPXV-RatAac09-1	212814	211
	Cowpox virus	RatPox09	LN864565.1	CPXV-Ratpox09	228162	290
	Cowpox virus	UK2000_K2984	HQ420900.1	CPXV-UK2000-K2984	221530	211
	Ectromelia virus	Moscow	NC_004105.1	ECTV-Moscow	209771	174
	Ectromelia virus	Naval	KJ563295.1	ECTV-Naval	207428	173
	Ectromelia virus	ERPV	JQ410350.1	ECTV-VR-1431	206527	183
	Monkeypox virus	Congo_2003_358	DQ011154.1	MPXV-Congo2003-358	197195	200
	Monkeypox virus	Liberia_1970_184	DQ011156.1	MPXV-Liberia-1970-184	200256	198
	Raccoonpox virus	Raccoonpox virus 85A	KU749309.1	RACV-85A	203453	207
	Taterapox virus	Dahomey 1968	DQ437594.1	TATV-Dahomey-1968	198050	225
	Vaccina virus	Copenhagen	M35027.1	VACV-Cop	191737	262
	Vaccina virus	IOC	KT184690.1	VACV-IOC-B141	192017	253
	Vaccina virus	Lister	KX061501.1	VACV-Lister	187893	222
	Variola virus	Bangladesh-1975	L22579.1	VARV-Bangladesh-1975	186103	189
	Variola virus	Sudan 1947 (Rumbec)	DQ441441.1	VARV-Rumbec	186415	201
