# Supplementary material for: Whole Genome Characterization of Orthopoxvirus (OPV) Abatino, a Zoonotic Virus Representing a Putative Novel Clade of Old World Orthopoxviruses
Source: Viruses. 2018 Oct 6;10(10):546. doi: 10.3390/v10100546 (PMC6212904; doi:10.3390/v10100546)
Supplement: Supplementary file 1 [file viruses-10-00546-s001.zip › SupplementaryTable2.xlsx]

## Sheet: TableS2
	Table S2: Similarity values of each CDS of OPV Abatino with the corresponding reference genomes ECTV-Mos and CPXV-Ger2010-MKY
		OPV Abatino CDS	Start	Stop	ECTV-Mos Gene	ECTV-Mos Similarity	CPXV-Ger2010-MKY Gene	CPXV-Ger2010-MKY Similarity	VACV-Cop gene
	Left Terminal Region	OPVA001	73	535	-	-	-	-	C16L
		OPVA002	697	1357	-	-	CPXV010	88.12	N2L
		OPVA003	1630	2452	EVM004	93.77	gCPXV0284	82.05	A55R
		OPVA004	2573	4541	EVM005	95.26	CPXV011	78.62	-
		OPVA005	4572	5058	EVM007	62.11	-	-	A40R
		OPVA006	5110	6691	-	-	CPXV013	92.96	A55R
		OPVA007	6763	7366	EVM008	90.5	CPXV014	81.5	-
		OPVA008	7362	7695	EVM009	93.63	vCD30	91.81	-
		OPVA009	7787	10079	EVM010	96.98	CPXV016	94.36	B18R
		OPVA010	10418	11732	-	-	CPXV017	91.3	C9L
		OPVA011	11838	12375	-	-	CPXV018	55.05	-
		OPVA012	12486	14820	-	-	CPXV019	82.23	B18R
		OPVA013	14908	15418	-	-	CPXV020	94.08	C7L
		OPVA014	15579	15990	-	-	CPXV021	94.11	C11R
		OPVA015	16142	17138	EVM011	95.77	CPXV022	94.25	C10L
		OPVA016	17689	18418	EVM012	97.1	CPXV023	92.97	-
		OPVA017	18568	18949	EVM013	94.44	CPXV024	88.88	-
		OPVA018	19007	21017	-	-	VHR1	93.12	-
		OPVA019	21152	21344	EVM014	92.06	-	-	-
		OPVA020	21520	23575	-	-	CPXV027	79.82	C9L
		OPVA021	23531	24089	-	-	CPXV028	90.27	C8L
		OPVA022	24153	24606	EVM015	98.66	CPXV029	95.33	C7L
		OPVA023	24834	25305	EVM016	94.87	CPXV030	95.51	C6L
		OPVA024	25444	25588	-	-	-	-	C5L
		OPVA025	25742	26132	-	-	-	-	C5L
		OPVA026	26124	27072	-	-	CPXV033	95.23	C4L
		OPVA027	27138	27927	EVM017	95.41	CPXV034	93.12	C3L
		OPVA028	27983	29522	EVM018	97.26	CPXV035	96.28	C2L
		OPVA029	29588	30278	-	-	CPXV036	96.94	C1L
		OPVA030	30264	30618	EVM019	98.29	CPXV037	94.01	N1L
		OPVA031	30747	31281	EVM020	96.61	CPXV038	86.44	N2L
		OPVA032	31322	32750	EVM021	96.21	-	-	M1L
		OPVA033	32727	33390	-	-	CPXV040	95.9	M2L
		OPVA034	33519	34374	EVM022	96.47	CPXV041	96.47	K1L
		OPVA035	34603	35725	H14-B	98.39	SPI3	93.56	K2L
		OPVA036	35774	36041	-	-	CPXV043	86.36	K3L
		OPVA037	36086	37361	-	-	CPXV044	98.82	K4L
		OPVA038	37385	38216	H14-E	97.46	CPXV045	97.46	K5L
		OPVA039	38353	38803	-	-	CPXV046	95.97	K7R
	Central Region	OPVA040	38871	39630	EVM025	86.5	CPXV048	84.92	F1L
		OPVA041	39629	40073	EVM026	100	CPXV049	97.95	F2L
		OPVA042	40096	41539	EVM027	96.25	CPXV050	95	F3L
		OPVA043	41549	42509	EVM028	99.05	-	-	F4L
		OPVA044	42540	43509	-	-	CPXV052	84.78	F5L
		OPVA045	43538	43763	EVM029	98.64	CPXV053	91.89	F6L
		OPVA046	43777	44062	EVM030	86.17	CPXV054	80.85	F7L
		OPVA047	44216	44414	EVM031	96.92	-	-	F8L
		OPVA048	44473	45112	EVM032	99.52	CPXV056	98.11	F9L
		OPVA049	45098	46418	EVM033	99.54	CPXV057	99.77	F10L
		OPVA050	46440	47505	EVM034	98.58	CPXV059	97.45	F11L
		OPVA051	47562	49467	EVM035	98.89	CPXV060	98.26	F12L
		OPVA052	49499	50618	EVM036	99.73	CPXV061	99.73	F13L
		OPVA053	50635	50851	EVM037	91.54	CPXV062	81.69	F14L
		OPVA054	50900	51050	-	-	-	-	-
		OPVA055	51122	51599	EVM038	100	CPXV064	99.36	F15L
		OPVA056	51605	52301	EVM039	97.4	CPXV065	94.8	F16L
		OPVA057	52363	52669	EVM040	98.01	CPXV066	98.01	F17R
		OPVA058	52665	54105	EVM041	99.37	CPXV067	99.58	E1L
		OPVA059	54101	56315	EVM042	99.18	CPXV068	98.23	E2L
		OPVA060	56420	56993	EVM043	97.36	CPXV069	90	E3L
		OPVA061	57049	57829	EVM044	99.22	CPXV070	99.22	E4L
		OPVA062	57905	58901	EVM045	96.97	CPXV071	83.68	E5R
		OPVA063	59107	60811	EVM046	97.7	CPXV072	98.76	E6R
		OPVA064	60892	61390	EVM047	95.75	CPXV073	87.87	E7R
		OPVA065	61519	62341	EVM048	98.53	CPXV074	97.06	E8R
		OPVA066	62347	65368	EVM049	98.9	CPXV075	98.7	E9L
		OPVA067	65399	65687	EVM050	98.94	CPXV076	96.84	E10R
		OPVA068	65681	66071	EVM051	97.67	CPXV077	96.89	E11L
		OPVA069	66057	68058	EVM052	98.04	CPXV078	96.84	O1L
		OPVA070	68105	68432	EVM053	97.22	CPXV079	98.14	O2L
		OPVA071	68575	69514	EVM054	98.71	CPXV080	100	I1L
		OPVA072	69520	69742	EVM055	100	CPXV081	98.63	I2L
		OPVA073	69742	70552	EVM056	99.62	CPXV082	97.76	I3L
		OPVA074	70630	72946	EVM057	98.57	CPXV083	97.53	I4L
		OPVA075	72973	73213	EVM058	98.73	CPXV084	98.73	I5L
		OPVA076	73231	74380	EVM059	99.21	CPXV085	98.95	I6L
		OPVA077	74372	75644	EVM060	99.29	CPXV086	98.81	I7L
		OPVA078	75649	77680	EVM061	98.22	CPXV087	96.3	I8R
		OPVA079	77683	79459	EVM062	98.13	CPXV088	97.96	G1L
		OPVA080	79784	80447	EVM064	97.72	CPXV090	98.63	G2R
		OPVA081	80416	80791	EVM065	100	CPXV091	100	G4L
		OPVA082	80793	82098	EVM066	98.84	CPXV092	97.92	G5R
		OPVA083	82105	82297	EVM067	100	CPXV093	100	-
		OPVA084	82298	82796	EVM068	98.78	CPXV094	98.78	G6R
		OPVA085	82760	83876	EVM069	99.46	CPXV095	99.73	G7L
		OPVA086	83906	84689	EVM070	99.61	CPXV097	99.61	G8R
		OPVA087	84708	85731	EVM071	98.23	CPXV098	95.58	G9R
		OPVA088	85731	86484	EVM072	98	CPXV099	98	L1R
		OPVA089	86515	86779	EVM073	93.1	CPXV100	94.25	L2R
		OPVA090	86768	87821	EVM074	95.14	CPXV101	95.42	L3L
		OPVA091	87846	88602	EVM075	99.2	CPXV102	99.2	L4R
		OPVA092	88611	88998	EVM076	98.43	CPXV103	97.65	L5R
		OPVA093	88954	89416	EVM077	100	CPXV104	100	J1R
		OPVA094	89430	89964	EVM078	94.35	CPXV105	97.17	J2R
		OPVA095	90027	91029	EVM079	99.39	CPXV106	99.09	J3R
		OPVA096	90943	91501	EVM080	98.37	CPXV107	98.91	J4R
		OPVA097	91561	91963	EVM081	99.24	CPXV108	99.24	J5L
		OPVA098	92069	95930	EVM082	99.22	CPXV109	99.3	J6R
		OPVA099	95926	96442	EVM083	98.83	CPXV110	99.41	H1L
		OPVA100	96455	97025	EVM084	98.41	CPXV111	98.41	H2R
		OPVA101	97027	98005	EVM085	98.15	CPXV112	97.53	H3L
		OPVA102	98005	100393	EVM086	98.86	CPXV113	99.24	H4L
		OPVA103	100578	101208	EVM087	95.69	CPXV114	96.65	H5R
		OPVA104	101208	102153	EVM088	98.72	CPXV115	99.04	H6R
		OPVA105	102190	102631	EVM089	96.57	CPXV117	97.26	H7R
		OPVA106	102674	105209	EVM090	98.69	CPXV118	98.93	D1R
		OPVA107	105167	105608	EVM091	97.94	CPXV119	100	D2L
		OPVA108	105600	106314	EVM092	99.57	CPXV120	97.89	D3R
		OPVA109	106313	106970	EVM093	99.54	CPXV121	98.16	D4R
		OPVA110	107001	109359	EVM094	99.1	CPXV122	98.59	D5R
		OPVA111	109399	111313	EVM095	99.37	CPXV123	99.37	D6R
		OPVA112	111339	111825	EVM096	98.13	CPXV124	98.13	D7R
		OPVA113	111787	112702	EVM097	97.69	CPXV125	97.03	D8L
		OPVA114	112743	113385	EVM098	99.53	CPXV126	98.12	D9R
		OPVA115	113381	114134	EVM099	98.4	CPXV127	99.2	D10R
		OPVA116	114134	116030	EVM100	99.04	CPXV128	99.84	D11L
		OPVA117	116063	116927	EVM101	99.3	CPXV129	99.3	D12L
		OPVA118	116957	118613	EVM102	99.45	CPXV131	99.81	D13L
		OPVA119	118636	119089	EVM103	98.66	CPXV132	99.33	A1L
		OPVA120	119109	119784	EVM104	98.66	CPXV133	100	A2L
		OPVA121	119780	120011	EVM105	96.05	CPXV134	96.05	-
		OPVA122	120025	121969	EVM106	98.6	CPXV135	97.21	A3L
		OPVA123	122021	122909	EVM107	91.52	CPXV136	91.52	A4L
		OPVA124	122946	123441	EVM108	98.78	CPXV137	98.78	A5R
		OPVA125	123437	124556	EVM109	99.46	CPXV138	97.84	A6L
		OPVA126	124579	126712	EVM110	98.73	CPXV139	99.29	A7L
		OPVA127	126765	127632	EVM111	98.26	CPXV140	98.26	A8R
		OPVA128	127624	127966	EVM112	93.8	CPXV141	69.02	A9L
		OPVA129	127966	130648	EVM113	98.65	CPXV142	96.86	A10L
		OPVA130	130662	131619	EVM114	99.68	CPXV143	99.37	A11R
		OPVA131	131620	132199	EVM115	94.79	CPXV144	97.91	A12L
		OPVA132	132222	132423	EVM116	98.48	CPXV145	90.9	A13L
		OPVA133	132540	132813	EVM117	100	CPXV146	100	A14L
		OPVA134	132980	133265	EVM118	97.87	CPXV148	100	A15L
		OPVA135	133248	134382	EVM119	99.2	CPXV149	96.55	A16L
		OPVA136	134384	134993	EVM120	98.51	CPXV150	97.52	A17L
		OPVA137	135007	136489	EVM121	97.36	CPXV151	97.36	A18R
		OPVA138	136469	136703	EVM122	96.1	CPXV152	98.7	A19L
		OPVA139	136703	137057	EVM123	98.29	CPXV153	100	A21L
		OPVA140	137055	138336	EVM124	97.41	CPXV154	97.88	A20R
		OPVA141	138265	138829	EVM125	98.39	CPXV155	98.93	A22R
		OPVA142	138848	139997	EVM126	97.64	CPXV156	97.64	A23R
		OPVA143	139993	143488	EVM127	98.79	Rpo132	99.65	A24R
	Right Terminal Region	OPVA144	143465	147308	EVM128	48.98	Ati	92.96	A26L
		OPVA145	147353	148577	-	-	p4c	91.89	A26L
		OPVA146	148573	148918	-	-	p4c	91.22	A26L
		OPVA147	148969	149302	EVM129	95.45	CPXV162	96.36	A27L
		OPVA148	149302	149743	EVM130	98.63	CPXV163	95.89	A28L
		OPVA149	149743	150661	EVM131	99.01	CPXV164	98.68	A29L
		OPVA150	150623	150857	EVM132	97.4	CPXV165	97.4	A30L
		OPVA151	150889	151018	-	-	-	-	-
		OPVA152	151016	151457	EVM133	83.56	CPXV166	85.61	A31R
		OPVA153	151423	152236	EVM134	99.62	-	-	A32L
		OPVA154	152353	152911	EVM135	96.75	CPXV168	93.51	A33R
		OPVA155	152934	153441	EVM136	96.42	CPXV169	95.83	A34R
		OPVA156	153483	154014	EVM137	97.72	CPXV171	95.45	A35R
		OPVA157	154080	154752	-	-	CPXV172	96.86	A36R
		OPVA158	154818	155610	-	-	CPXV173	98.09	A37R
		OPVA159	155709	155904	-	-	CPXV174	89.06	-
		OPVA160	155900	156734	EVM138	96.75	CPXV175	96.38	A38L
		OPVA161	156749	157952	EVM139	96.5	CPXV176	94	A39R
		OPVA162	157976	158456	-	-	CPXV177	94.96	A40R
		OPVA163	158562	159228	EVM140	90.95	CPXV178	96.83	A41L
		OPVA164	159399	159801	EVM141	90.97	CPXV179	97.74	A42R
		OPVA165	159836	160424	EVM142	66.66	CPXV180	95.89	A43R
		OPVA166	160442	160679	-	-	CPXV181	93.58	-
		OPVA167	160757	161798	EVM143	95.08	CPXV182	96.53	A44L
		OPVA168	161844	162222	EVM144	95.19	CPXV183	93.6	A45R
		OPVA169	162211	162934	EVM145	94.16	CPXV184	95	A46R
		OPVA170	163030	163765	EVM146	96.72	CPXV185	96.31	A47L
		OPVA171	163797	164481	EVM147	98.67	-	-	A48R
		OPVA172	164530	165019	-	-	CPXV187	96.91	A49R
		OPVA173	165051	166710	EVM148	98.55	CPXV188	97.1	A50R
		OPVA174	166762	167767	EVM149	96.7	CPXV189	93.41	A51R
		OPVA175	167835	168423	-	-	CPXV190	93.84	A52R
		OPVA176	168750	169311	-	-	CrmC	83.87	A53R
		OPVA177	169571	171281	EVM150	96.3	CPXV193	94.2	A55R
		OPVA178	171313	172273	EVM151	86.52	CPXV194	85.89	A56R
		OPVA179	172289	172883	-	-	CPXV195	97.46	A57R
		OPVA180	173032	173932	EVM152	96.65	CPXV196	97.65	B1R
		OPVA181	173999	175514	EVM153	90.67	CPXV197	91.07	B2R
		OPVA182	175783	177466	EVM154	95.53	CPXV198	94.28	B4R
		OPVA183	177569	178523	C1R	95.26	CPXV199	88.95	B5R
		OPVA184	178616	179150	C2R	87	CPXV200	89.26	B6R
		OPVA185	179188	179740	C3R	93.98	CPXV201	94.53	B7R
		OPVA186	179819	180620	C4R	92.48	CPXV202	87.59	B8R
		OPVA187	180837	181503	-	-	CPXV203	67.42	B9R
		OPVA188	181607	183113	-	-	CPXV204	93.81	B10R
		OPVA189	183186	183513	C5R	56.48	CPXV205	90.7	B11R
		OPVA190	183580	184444	C6R	92.68	CPXV206	97.9	B12R
		OPVA191	184540	185578	C7R	95.65	CrmA	91.59	B14R
		OPVA192	185652	186102	C8R	93.28	CPXV208	92.61	B15R
		OPVA193	186186	187167	C9R	84.96	CPXV209	93.55	B16R
		OPVA194	187213	188236	C10L	93.23	CPXV210	97.05	B17L
		OPVA195	188376	190101	C11R	95.29	CPXV211	91.63	B18R
		OPVA196	190164	191232	C12R	97.18	CPXV212	82.81	B19R
		OPVA197	191300	193736	-	-	CPXV213	89.76	B20R
		OPVA198	193846	195520	C13R	80.07	CPXV215	95.33	A55R
		OPVA199	195843	196911	C14R	94.08	CPXV217	94.92	C12L
		OPVA200	197074	197650	-	-	CPXV218	95.81	C14L
		OPVA201	197909	203693	C15R	92.63	CPXV219	93.4	-
		OPVA202	203966	205715	K1R	46.73	CPXV220	85.56	B18R
		OPVA203	205721	206684	I1R	97.81	crmB	48.12	-
		OPVA204	206758	207268	I1R	40.23	gCPXV0003	91.12	-
		OPVA205	207450	209460	-	-	CPXV223	93.27	C17L
		OPVA206	209672	211442	K1R	95.24	CPXV225	82.68	C19L
		OPVA207	211521	212571	-	-	crmB	84.52	C22L
		OPVA208	212693	213437	K2R	96.35	vCCI	87.44	C23L
