# Supplementary material for: Whole Genome Characterization of Orthopoxvirus (OPV) Abatino, a Zoonotic Virus Representing a Putative Novel Clade of Old World Orthopoxviruses
Source: Viruses. 2018 Oct 6;10(10):546. doi: 10.3390/v10100546 (PMC6212904; doi:10.3390/v10100546)
Supplement: Supplementary file 1 [file viruses-10-00546-s001.zip › SupplementaryTable3.xlsx]

## Sheet: TableS3
	Table S3: Detailed data of 23 CDS of OPV Abatino showing <90% similarity with both CPXV and ECTV reference genomes
	OPV Abatino CDS	OPV genome with highest identity in the homologous CDS* (Strain name_Protein AccNumb)	Phylogenetic cluster**	% identity with homologous CDS in OPV Abatino	OPV genome with same identity of the 1° hit (Strain name_Protein AccNumb)	Other subject (Strane name , % identity)
	OPVA001	CPXV-Ratpox09_CRL86729.1	VARV-like	98.05	CPXV-Ratpox09_CRL86454.1_8 CPXV-HumPad07-1_AGY98248.1_202 CPXV-HumGra07-1_AGZ01225.1_6 CPXV-Germany1980-EP4_ADZ29756.1_211/ADZ29550.1_5
	OPVA002	CPXV-HumLit08-1_AGY97566.1	no cluster	99.09
	OPVA005	CPXV-HumLue09-1_AGY97818.1	CPXV-like2	98.13	CPXV-Ger-91-3_ABD97357
	OPVA011	CPXV-GRI90_CAD90591.1	VACV-like	97.02
	OPVA012	CPXV-GRI90_CAD90592.1	VACV-like	98.03
	OPVA020	CPXV-Ratpox09_CRL86475.1	VARV-like	94.87
	OPVA024	CPXV-Ratpox09_CRL86481.1	VARV-like	95.20	CPXV-RatAac09-1_AGY99287.1_21 CPXV-HumAac09-1_AGZ00769.1_22 CPXV-Austria1999_ADZ24034.1_28
	OPVA025	ECTV-VR-1431_AFH54576.1	ECTV	99.07
	OPVA036	CPXV-HumLue09-1_AGY97853.1	CPXV-like2	97.00	CPXV-Germany1998-2_ADZ30015.1_42 CPXV-Germany1990-2_ADZ29799.1_39 CPXV-Ger-91-3_ABD97388.1 CPXV-Ger-2007-Vole_SNB49184.1 CPXV-FM2292_CRL86787.1_51
	OPVA040	CPXV-Germany1990-2_ADZ29803.1	CPXV-like2	93.46
	OPVA044	VACV-Cop_AAA48021.1	VACV	94.55		CPXV-HumLit08-1 , 94.17 ***
	OPVA046	CPXV-MarLei07-1_AGY98928.1	CPXV-like2	95.79
	OPVA054	ECTV-VR-1431_AFH54599.1	ECTV	99.33
	OPVA151	ECTV-VR-1431_AFH54699.1	ECTV	99.22
	OPVA152	CPXV-Ratpox09_CRL86655.1	VARV-like	94.85
	OPVA159	CPXV-HumMag07-1_AGY98094.1	CPXV-like1	93.85	CPXV-HumLit08-1_AGY97654.1_166 CPXV-CatPot07-1_AGZ00435.1_170 CPXV-CatBer07-1_AGY99575.1_163
	OPVA176	CPXV-Austria1999_ADZ24184.1	VACV-like	97.15
	OPVA178	CPXV-Germany1998-2_ADZ30156.1	CPXV-like2	96.04
	OPVA184	CPXV-Ger-2010-MKY_SNB54281	no cluster	93.52
	OPVA187	CPXV-GRI90_CAD90734.1	VARV-like	98.65
	OPVA197	CPXV-Francy2001-Nancy_ADZ29532.1	CPXV-like2	95.52
	OPVA202	CPXV-GRI90_CAD90749.1	VACV-like	97.60
	OPVA207	MPXV-Congo2003-358_AAY97197.1	MPXV	96.36	MPXV-Congo2003-358_AAY97000.1_2	CPXV-Ratpox09 , 94.76 ****
	* first hit in BLASTn analysis
	** phylogenetic cluster of first hit, as described in Figure 1b
	*** 2nd hit in BLAST
	**** 5th hit in BLAST
